# Supplementary material for: Schoolchildren’s motivation for viewing Chinese opera animation according to opera genre
Source: PLoS One. 2023 Oct 11;18(10):e0292744. doi: 10.1371/journal.pone.0292744 (PMC10566701; doi:10.1371/journal.pone.0292744)
Supplement: S1 File — (XLSX) [file pone.0292744.s001.xlsx]

## Sheet: raw
id	gender	grade	Pf1_ent	Pf2_kno	Pf3_esc	Pf4_aes	Pf5_emp	Pf6_soc	Pf0_avg	Yf1_ent	Yf2_kno	Yf3_esc	Yf4_aes	Yf5_emp	Yf6_soc	Yf0_avg	Hf1_ent	Hf2_kno	Hf3_esc	Hf4_aes	Hf5_emp	Hf6_soc	Hf0_avg
1	1	2	4	2.6	3.8	4.6	2.6	3.2	3.46667	3.8	4	4	4.6	1.8	3.8	3.66667	3.6	3.2	3.6	3.4	2.8	4.2	3.46667
2	2	2	4.6	4.2	4	4	3.6	4.2	4.1	4.6	4.4	4	4.6	4.2	3.2	4.16667	4	4.4	3.8	4.2	4	4.4	4.13333
3	2	2	4.2	4.2	4.2	2.8	2.8	3.8	3.66667	4.4	4.6	4	4.4	2.8	4	4.03333	4	4.2	4.4	3.8	2.2	3.6	3.7
4	1	2	4.2	4.4	4.4	4.8	4.4	4.6	4.46667	4.6	4.4	4.8	4.6	4.2	4.4	4.5	4.6	4.6	4.4	4.4	4.4	4.2	4.43333
5	1	2	4	4.4	3	2.4	2.4	3.4	3.26667	3.8	4.8	4.8	4.6	5	4.8	4.63333	2.6	3.4	2.6	1.8	2.6	4.8	2.96667
6	1	2	4.2	3.8	4.6	4.2	3.8	3.8	4.06667	4.2	4.4	4.4	4.2	4.6	4.2	4.33333	3.6	4	4	3.4	3.4	4	3.73333
7	1	2	4	4.2	4.2	4.2	3.4	3.8	3.96667	4	4.2	4.4	4.2	3.6	3.8	4.03333	3.4	4	4	3.4	3.2	3.8	3.63333
8	1	2	3.4	4	3	3.4	2.4	3.6	3.3	3.8	4.4	3.6	3.8	2.6	4.2	3.73333	4.2	4.4	2.8	4.2	3	4	3.76667
9	2	2	2.4	3.4	3	2.8	2	4	2.93333	4.2	3.8	3.6	3.6	3.4	3.8	3.73333	2.2	3.8	2.8	2.6	2.6	4.2	3.03333
10	1	2	4	2.8	4.2	3	2.2	4	3.36667	4.4	4.4	4.6	4.6	4.2	4.4	4.43333	4.2	4	4	4	3.8	3.8	3.96667
11	2	2	4.4	3.6	3.4	4	3.6	3.6	3.76667	4.2	4	3.6	4.4	3.2	4.4	3.96667	3.8	4	3.4	4.4	3.4	3.8	3.8
12	1	2	4.2	4.6	4	4.6	3.8	4.2	4.23333	4.2	4	3.8	4.4	4.4	3.6	4.06667	4.4	4.2	4.8	4.2	3.4	4.4	4.23333
13	1	2	4.2	3	3.8	4.4	1.6	3.6	3.43333	3.8	2.8	4.2	3.8	2.4	4	3.5	4	3.2	3.4	4	1.6	3.6	3.3
14	1	2	3.6	3.8	2.6	2.4	3	3.2	3.1	4.6	4.4	3.4	3.4	3.8	3.6	3.86667	3.2	3.6	3	3.2	2.8	3.2	3.16667
15	1	2	4.4	3.8	4	3	2.6	4.6	3.73333	4	3.8	4	3.8	2.6	4.2	3.73333	4.4	4.2	3.8	3.4	3.4	4.4	3.93333
16	1	2	4.8	4.4	4.8	4.6	4	4.8	4.56667	4.6	4.8	4.6	4.6	4.2	4.6	4.56667	4.8	4.4	4.6	4.8	4.6	4.6	4.63333
17	1	2	4.4	3.6	4.2	4.6	3.6	4.2	4.1	3.8	3.8	3.8	4.4	3.2	4.2	3.86667	4.2	3.4	4.2	4.4	3.8	4.2	4.03333
18	2	2	4.2	3.6	3.8	2.4	4.6	3	3.6	3.8	3.6	4.4	3.6	4	3.8	3.86667	3.6	3.4	4	3.8	3	4.2	3.66667
19	2	2	4	4	3.6	4	4.2	4.2	4	4.2	4.4	4	3.8	3.6	4.6	4.1	4.2	4	3.6	3.8	3.4	4	3.83333
20	1	2	4.2	4.4	4.4	4.4	4.2	4.2	4.3	4.2	3.8	3.4	3.8	2.8	4	3.66667	4.2	4.2	4.2	4.6	4	4.2	4.23333
21	1	2	2	3	2	1.4	2	2	2.06667	3.6	4.2	3.8	2.8	3.4	3	3.46667	2	2.6	3.2	3	4.2	3.2	3.03333
22	2	2	4	4.2	4.2	4.2	3.6	4.2	4.06667	3.6	3.6	3.4	4	2	3.4	3.33333	4	2.6	4	3.4	2	3.4	3.23333
23	1	2	4.8	2.4	4.6	3.8	4.8	4.6	4.16667	4.6	3.8	5	4.8	4.2	3.6	4.33333	4.4	4	4	4.2	3.2	4.4	4.03333
24	2	2	4.6	4.2	4	5	3.6	3.2	4.1	4.6	2.6	4.6	4.6	3.6	3	3.83333	4.4	4	3	4.6	4.2	4.6	4.13333
25	1	2	4.2	2.8	4.4	4	4.2	4	3.93333	4.4	4.8	3.6	5	3.4	4.4	4.26667	3.6	3.2	3.2	3	3	3.6	3.26667
26	1	2	4.6	4.4	3.8	4.8	2.8	2.8	3.86667	3.8	4.6	4.6	5	4.2	4.4	4.43333	4.2	4	4	4.4	2.6	2.8	3.66667
27	1	2	4.2	4.4	3.8	4	3.2	4.2	3.96667	4.2	4.4	4.4	4	3.8	4	4.13333	4	4.4	3.8	3.8	4	4.2	4.03333
28	1	2	3.6	3.4	2.6	3.8	3	3	3.23333	3.4	3.8	3.2	4.2	3.2	3.4	3.53333	3	3.8	3.4	3.8	4.2	3	3.53333
29	2	2	4.6	4.6	4	4.6	4.2	4.6	4.43333	4.2	4.2	4.6	3.4	3.6	4.2	4.03333	4.4	4.4	3.6	4.8	4.6	4.6	4.4
30	2	2	4.2	4.2	3.8	3.8	3.4	4.2	3.93333	4.4	4	4	4.6	3.4	3.8	4.03333	4	3.8	3.6	4	3.6	4.4	3.9
31	1	2	4	4.4	4.2	5	3.4	4.4	4.23333	4.2	4.4	3.8	3.4	3.2	3.2	3.7	4.4	3.8	4.4	5	4	5	4.43333
32	2	2	3	2.4	2.4	3	2.2	4	2.83333	3.8	4	3.6	4	2	4.2	3.6	3.2	3	2	3.4	2.4	3.6	2.93333
33	2	2	3.2	3.6	4	4	2.4	3.2	3.4	3.8	3.8	3.8	4	2.8	4.2	3.73333	4.2	3.6	4.2	3	4.2	4	3.86667
34	2	2	3.2	4.4	4.2	3.6	2.8	4.2	3.73333	4.2	4.6	4.2	3.4	3	4.8	4.03333	4.4	4.4	4.2	3.8	2.4	4.8	4
35	1	2	2.6	2.6	3.4	3.2	2.2	2.4	2.73333	4.2	4.2	3.8	5	3.4	3.8	4.06667	4.4	3.6	4.2	4.2	4.2	4.2	4.13333
36	1	2	4.6	4.6	4.6	3.6	4.2	4.4	4.33333	4.4	4.4	4.4	4	3.8	5	4.33333	4	4.6	4.4	4.4	4	4.4	4.3
37	2	2	4.6	4.2	4.4	4.6	4.6	4.6	4.5	5	4.8	4.8	4.6	5	4.6	4.8	4.6	4.6	4.4	4.6	4.4	4.6	4.53333
38	2	2	4.6	3.8	4.2	4	3.8	4.2	4.1	4.8	4	4.2	4.4	4	4.2	4.26667	4.2	4.6	3.8	4.2	4	4.2	4.16667
39	2	2	3.2	4	4.6	3.4	3.8	4.2	3.86667	4.4	4.4	4.2	4.8	3.8	4.8	4.4	3.4	4.8	4.6	5	4.2	4.8	4.46667
40	2	2	2.8	3.2	2.6	2.2	3	3.2	2.83333	4.6	4.4	4.2	4	3	4.2	4.06667	2.4	2.6	1.8	1.6	2	2.2	2.1
41	2	2	4.4	2.8	4.2	4	3.8	3.4	3.76667	4.6	4.4	4.2	4.4	4.4	4	4.33333	4.4	4.2	4.6	4.6	3.8	4	4.26667
42	2	2	4	4.6	4	4.6	4.2	4.2	4.26667	4.2	3.8	4.2	4.2	4	4	4.06667	4.2	4	4.2	4	4.2	4	4.1
43	2	2	3.8	4	3.6	3.6	3.6	4.2	3.8	4.2	4.2	4.2	3.8	3.4	4.2	4	3.2	3.8	4.4	3.8	3.2	4	3.73333
44	1	2	4.4	4.6	4	2.6	1.6	4.2	3.56667	4.8	4.6	4	4.2	2.2	4.4	4.03333	3.4	4.4	1.8	1.8	1.8	5	3.03333
45	1	2	4.4	1.4	4.6	2.8	1.4	2	2.76667	4.4	4.2	4.6	4.4	2	2	3.6	4.6	3.4	2.8	3.6	2.4	4.2	3.5
46	1	2	3.4	3.2	3.8	3.4	2.6	3.2	3.26667	3.8	3.6	2.8	4.4	2.4	4.4	3.56667	4.2	3.8	3.4	4	2.4	4	3.63333
47	1	2	4.2	3.8	3.8	4	3	4	3.8	3.4	4	3.8	4	3.4	3.8	3.73333	4	4.4	3	4.4	2.6	4	3.73333
48	2	2	3	3.4	3.6	3.8	1.8	3.4	3.16667	3.2	4	3.4	3	3.2	3	3.3	3.4	3.2	2.8	3.2	4.2	3	3.3
49	1	2	3	2.2	3.6	2.8	3.6	2.8	3	3.6	3.8	3.6	3.4	3	3.4	3.46667	3.6	2.8	3.6	2.8	3.4	3.2	3.23333
50	1	2	3	2.4	3.2	2.8	2	3	2.73333	4	3.4	3.6	3.8	2.8	3.8	3.56667	3.8	4.4	3.6	4.2	3	3.2	3.7
51	2	2	4.6	4.2	3.6	3.8	4.6	3.4	4.03333	4.2	4	3.8	3.2	3.6	3.2	3.66667	4.4	2.4	3.4	3.2	2.4	3.6	3.23333
52	1	2	3.8	3	3.2	3	2.6	3	3.1	3.6	3.4	3.4	3.2	2.2	3.2	3.16667	2	2.4	1.4	2.8	1.8	2.8	2.2
53	2	2	4.8	5	3.4	4	3.8	3.8	4.13333	4.6	4.4	4	4.6	3.4	4.2	4.2	4.8	4.2	4.2	4.4	3.8	4.2	4.26667
54	2	2	3.8	3	3.2	2.6	1.6	3	2.86667	3.8	3.6	3.8	3	3	4	3.53333	4	3.8	3.6	3.6	2.6	3.6	3.53333
55	2	2	4.8	4.8	5	5	3.8	5	4.73333	4.4	4.2	4.8	4.8	3.4	4.4	4.33333	5	4.6	4.8	5	4	5	4.73333
56	1	2	4.2	2.8	4.2	3	3	3.6	3.46667	3.6	3.8	3.8	2.2	2.6	3.6	3.26667	3.8	2.4	4.2	3.4	2.8	4	3.43333
57	1	2	4.2	4.6	3.4	4.2	2.6	3.2	3.7	4.6	3.4	3	3.6	3	3.4	3.5	4.2	4.4	3.6	4.4	2.8	3.2	3.76667
58	1	2	3.4	4.2	3.8	4.2	2.8	4.4	3.8	4	3.8	3	4.2	3.8	4.2	3.83333	3.8	3.4	3.2	3.8	2.2	3.2	3.26667
59	2	2	4.8	3.6	3.2	4.2	3.2	3.4	3.73333	4.2	4	3.8	3.6	3.8	3.6	3.83333	3.4	3.4	3	3	4	3.6	3.4
60	1	2	3.8	4.4	4.2	4.2	3.8	4	4.06667	4.2	4.8	4.6	4.6	4.2	4	4.4	4	4	4	3.4	4.2	4.4	4
61	1	2	3.2	3	2.8	3	3.4	3	3.06667	3.4	3.4	4.2	4	4.2	3.6	3.8	3	3.8	3.8	3.8	3.4	3.8	3.6
62	1	2	2.4	3.6	2.4	3	2.2	3.8	2.9	3.2	4	4	3.8	3.8	3.4	3.7	4.2	4.4	3.6	4.4	2.8	3.6	3.83333
63	2	2	4.4	4.4	3	4.4	3.8	4.6	4.1	4.2	4	4.4	4.2	4	4.2	4.16667	3.8	3.2	3.2	3.4	2	4.2	3.3
64	1	2	3.4	3.8	3.4	2.4	4.2	2.2	3.23333	3.8	3.6	1	1	1.8	1	2.03333	3.2	3	3.8	3	3.2	2.2	3.06667
65	2	2	4.8	5	3.6	3.4	3.8	3.8	4.06667	4.2	4	4.4	4.2	4	3.6	4.06667	4.8	4.2	4	3.2	3.8	2.6	3.76667
66	2	2	3	2.4	3.4	3.6	2.4	2.2	2.83333	4.4	4.6	4.2	3.8	4.6	3.8	4.23333	2.6	2.8	3.4	4	2.8	4.2	3.3
67	1	2	4	4.6	3.8	4.6	2.8	4.4	4.03333	3.4	4.4	4.4	3.8	3	4.6	3.93333	4	4.2	3.8	4.6	3	4	3.93333
68	2	2	4.2	4.6	4	4.6	3	4.6	4.16667	4.6	3.6	3.2	3.6	2.8	4	3.63333	4.4	3.8	4	4.4	3	4.8	4.06667
69	1	2	4.2	3.8	3.2	3.2	3.8	4.2	3.73333	4.2	4	3.4	4	3.2	4.2	3.83333	3.8	4	3.8	3.2	2.6	2.6	3.33333
70	1	2	3.8	2.8	3.6	3.6	2.2	3.6	3.26667	4.2	4	3.8	4.2	3.4	4.6	4.03333	3.8	3.4	4.2	3.2	2.4	4.4	3.56667
71	1	2	2.2	4	1.6	2.2	2	4.2	2.7	3.4	4	2.8	2.8	4.6	3	3.43333	2.6	3.6	2.2	2.4	2.8	3.8	2.9
72	2	2	3.2	2.8	3.4	3.4	1.8	2.8	2.9	4.4	3.6	3.6	3.8	2.8	3.6	3.63333	3.8	3.6	3	3.8	2.6	3.2	3.33333
73	1	2	4.2	3.8	4.2	4.6	2.8	2.8	3.73333	3.4	4	3	3.8	3.6	3.2	3.5	4.4	3.8	4	4.2	3	4	3.9
74	1	2	3.6	2.4	3.8	5	2.4	4.2	3.56667	3.4	4	3.8	3.6	3	4.2	3.66667	3.4	4.6	4	5	4.4	4.8	4.36667
75	2	2	5	5	4.2	4	3	2.6	3.96667	3	2.4	3	2.8	2.6	3	2.8	2	3.4	2.8	2.8	2.4	4.4	2.96667
76	1	2	3	3.6	3	3	4.2	3.6	3.4	4.2	3.4	3	3.8	3.6	3.4	3.56667	3.4	2.6	3	3.6	3	3	3.1
77	2	2	4.4	3.2	2.6	2.4	2.6	3.8	3.16667	4	3.8	3.6	3.8	3.6	3.8	3.76667	3.8	2.2	3	1.8	2.6	4.4	2.96667
78	1	2	3.2	2.8	4	3.8	2	3.2	3.16667	3.6	3	2.8	3.6	3	3.2	3.2	2.6	2.8	3.4	3.4	2.8	2.8	2.96667
79	2	2	3.8	3.2	3.6	3.6	2.8	3.8	3.46667	4	4.6	4.6	4.6	4.6	4.4	4.46667	4.8	4.8	4.2	4.6	2.2	4.4	4.16667
80	1	2	4.2	2.8	4.2	3	3.2	4	3.56667	4.2	3	4.2	3.8	2.4	4.2	3.63333	4	2.4	4.2	4	2.6	3.6	3.46667
81	1	2	3	3.6	2	3	1.8	4.2	2.93333	3.8	3.8	3.6	3	4.2	3.6	3.66667	3.4	3.8	3.4	3.4	3.2	3.6	3.46667
82	1	2	4.4	4	3.8	4.4	3.2	4.6	4.06667	3.6	2.4	4.2	4	4	4.8	3.83333	3.4	2.6	3.4	4	4.4	3.4	3.53333
83	1	2	4.4	4.2	4.6	4.4	3.6	4.6	4.3	5	4.6	4	3.8	3.6	3.2	4.03333	3.8	4.2	2.8	2.8	3.4	3.8	3.46667
84	2	2	4.8	4.8	4.6	4.8	5	4.4	4.73333	4.4	3.8	4	4	4.4	4	4.1	4.4	4.8	4.6	4.2	5	4.6	4.6
85	1	2	2.2	2.2	3.2	4	1.6	2.6	2.63333	2.4	3.6	4.4	2.8	3.4	4	3.43333	2.6	3.2	2.2	3.4	1.8	4	2.86667
86	1	2	4.2	4.2	2.6	4.2	1.8	3.4	3.4	5	4.8	1.8	4.8	1.4	3.4	3.53333	3.4	4	2.6	4.4	3.4	3.4	3.53333
87	2	2	3.4	3	2.8	1.4	2.2	3.8	2.76667	4.4	3.8	3.6	3.8	3.4	2.8	3.63333	4.2	2.6	4.2	2.4	1.8	2.6	2.96667
88	1	2	4.6	3.4	4.8	4.6	3.4	4.6	4.23333	4.4	4	3.4	4.8	3.8	4.6	4.16667	4.6	4	2.8	4.6	3	4.8	3.96667
89	2	2	4	4	3.6	4.8	3	4.6	4	4	4.4	4	4	4	3.8	4.03333	4.4	4	4.4	4.8	2.6	4.6	4.13333
90	2	2	3.4	3.8	3	2.4	2	2.8	2.9	3.6	3.2	3.8	3	2.2	3.4	3.2	1.6	3.6	2.6	2	3	2.8	2.6
91	2	2	3.2	2.8	3	3.4	2.6	2.6	2.93333	4.6	4.2	4	4	3	4.2	4	4.2	3.2	3.4	3.8	3	4	3.6
92	2	2	3.4	2.4	2.8	3.2	2.2	2.8	2.8	4.6	3.6	3.6	4.4	3.2	4.2	3.93333	4	3	3	3.8	2.2	4.2	3.36667
93	1	2	4.2	3.8	3.2	4	2.6	3.2	3.5	4.6	4.8	4	4.4	2.8	4.2	4.13333	4.6	4.8	3.8	4	3	3	3.86667
94	2	2	3.2	3.8	3	4	2.6	3.2	3.3	4.4	2.6	3.2	4	3	3.2	3.4	3.6	3.2	3.6	3.2	2.4	3.6	3.26667
95	2	2	3.6	3.8	3.8	4	3	3.6	3.63333	4.4	2.6	4.2	4	3.6	3.2	3.66667	3.6	3.6	3.8	3	4	2.8	3.46667
96	1	2	1.8	2.4	1.8	1.6	1.8	2.6	2	3.6	2.8	3	3.4	2.6	3.2	3.1	3.6	2.8	3	3.2	3	3.2	3.13333
97	1	2	3.8	2.4	3.4	3.2	3.8	2.2	3.13333	3.6	2.8	2.8	3.6	3	3.4	3.2	4.2	4.2	4.4	4	4	2.6	3.9
98	1	2	4.4	3.8	3	3.8	4.2	3.6	3.8	3.4	3.6	3.8	4.2	3.6	3.6	3.7	2.6	3.8	4.4	3.2	3.8	2.8	3.43333
99	1	2	3.4	4.2	3.8	4.4	2.4	4.2	3.73333	3.6	4	4.2	3.6	2.8	4	3.7	4	4.6	4.2	4.4	4	4.6	4.3
100	1	2	3	2.4	2.6	2.2	2.6	2.2	2.5	3	1.6	2.8	2.6	2.2	2.4	2.43333	2.6	2.8	2.6	3.4	3	3	2.9
101	2	2	4.2	4	4.4	3.6	3	4.6	3.96667	4.2	4.4	3.8	4	4.4	4	4.13333	4.2	4.2	4.2	4.6	3.8	4.6	4.26667
102	2	2	3.6	2.8	3.2	3.6	2.4	3.8	3.23333	4.2	3.8	3.8	4	2.2	3.4	3.56667	2.8	2.8	3.2	3.6	2.6	4	3.16667
103	2	2	4.4	3.8	3.6	3.8	4.4	4	4	4.8	4	4.4	3.2	4.2	4.8	4.23333	4.6	4.6	4	4	4.6	4.4	4.36667
104	2	2	4.6	4.4	4	3.8	4	3.8	4.1	4.4	4	3.6	4.4	3.4	4	3.96667	4.6	4.4	4.6	4	3.2	3.6	4.06667
105	1	2	3.6	4.4	3.4	3.8	3.6	3	3.63333	4	3.2	3.2	3.8	2.2	2.2	3.1	4.2	4.4	4	4.2	4	3.8	4.1
106	2	2	4	2.8	3.6	2	3	3.6	3.16667	3.2	2	3	3.6	2.6	2.8	2.86667	2.8	3.2	2.4	2.6	2.4	2.2	2.6
107	1	2	4.6	5	4	3.8	2.2	5	4.1	4.4	4	3.4	3.4	2.2	4.6	3.66667	4.6	4.8	3.6	4.6	2	5	4.1
108	1	2	4	4	4.2	4.8	4.2	4.4	4.26667	4.8	4.4	3.8	4.8	2.2	4.4	4.06667	3.8	4.4	3.8	3.4	3.8	4.8	4
109	1	2	4	4	3	3.2	2	2.2	3.06667	3.8	4	2.4	3	2.2	3.2	3.1	3.4	4	3.2	3.8	1.8	2.4	3.1
110	2	2	4.8	3.8	3.8	4.2	3.6	3.6	3.96667	4.6	4.4	4.6	4.4	3.8	4.4	4.36667	3.8	4.4	3.4	4.8	4	3.2	3.93333
111	2	2	4	3.8	3.4	3.4	3	3.8	3.56667	4.6	4.6	4.4	2.4	3.6	4.2	3.96667	4	4	3.2	3.4	2.8	3.8	3.53333
112	2	2	4	4.2	4	3.8	3.8	4	3.96667	3.8	4	4	3.6	4.2	4.2	3.96667	4	4	3.4	3.8	3.8	3.8	3.8
113	2	2	4.4	4.2	4.4	4.2	4	4.8	4.33333	4.6	4.6	4.8	4.4	4.2	4.6	4.53333	4.6	4.6	4.6	3.6	4.4	4.6	4.4
114	2	2	4.6	4	3.2	4.4	2	4.2	3.73333	4	3.8	2.8	4.6	4	3	3.7	4.4	4.8	3.8	5	2.4	5	4.23333
115	1	2	3.6	3.2	3	3.6	2.2	3.2	3.13333	4	4.2	2.8	3.2	2.2	2.8	3.2	4	3.4	3.2	3.8	2.4	2.8	3.26667
116	1	2	4	4	4.2	3.8	4.6	3.6	4.03333	4	4	4.4	4	4.2	4.2	4.13333	4.4	3.8	3.8	4	4	4	4
117	1	2	4.8	4.4	4.8	4.6	4.6	4.8	4.66667	4.4	4.4	4.2	4.8	4.8	4.8	4.56667	4.4	4.6	4.8	4.4	4.8	4.4	4.56667
118	1	2	3.2	4	4.4	3.6	3.8	5	4	4.8	4	4.8	4.6	4.4	5	4.6	4	4.4	5	3.8	4.4	5	4.43333
119	2	2	4.2	3.8	3.2	4.4	4.2	3.6	3.9	4.4	3.4	3.8	3.6	3.8	4.2	3.86667	4.2	3.8	3.6	4.2	3.6	4.2	3.93333
120	1	2	3.2	4.2	3.6	4.4	2.8	4	3.7	3.8	4.6	3.4	4	2.8	2.6	3.53333	4.4	4	4	2.6	4	3.8	3.8
121	2	2	3.2	4.6	2	3	2.8	2.2	2.96667	5	4	3.2	3.2	2.4	2.6	3.4	4.2	4.4	3	4.4	2.2	3	3.53333
122	1	2	4.2	4.6	3.8	4.2	4.2	4.2	4.2	3.8	3.6	4	3.6	3	3.8	3.63333	4	4	4.4	4.4	4.4	4.2	4.23333
123	2	2	4	4.2	3.6	4	3.4	4	3.86667	3.4	2.6	2.6	3	2.6	3.2	2.9	3.2	2.6	3	3.6	2.4	3.2	3
124	2	2	4.8	4	4.2	5	4.2	4.6	4.46667	4.2	4	4.4	4.8	4.2	3.8	4.23333	4.6	4	4	5	3.8	5	4.4
125	2	2	4.8	4.8	4.2	5	4.4	4.8	4.66667	4.6	3.4	2.8	4	3.2	4.2	3.7	4.8	5	4.4	5	5	5	4.86667
126	1	2	3.8	2.6	2.6	3.4	2	4	3.06667	3.6	3.4	2.4	3.4	1.8	3	2.93333	3.2	3.8	2.8	4	2.6	3	3.23333
127	2	2	2.6	4.4	3	3.4	3.6	4.6	3.6	3.6	4	3.8	2.4	2	3.6	3.23333	3.6	4.4	3.8	2.8	5	3.8	3.9
128	1	2	4.6	4.2	3.2	4.6	3.6	3.8	4	4.6	4	3.6	4.4	4.4	4.2	4.2	4.4	4.2	3.2	4.2	3.6	4.4	4
129	2	2	4	3.8	3.2	4	2.4	4.6	3.66667	3.6	4.2	3.2	2.4	3	4.2	3.43333	3.4	2.4	3.2	4.2	3.4	4.8	3.56667
130	1	2	4.4	4.6	4.2	3.2	5	3.8	4.2	3.8	3.4	2.8	4	3.8	4	3.63333	4.4	3.8	4.2	3	3.6	4.4	3.9
131	2	2	4.4	4.2	3.4	3.8	3.6	4	3.9	4.4	3.8	4	4.4	3.8	2.4	3.8	4	4.2	4.2	4.2	3.8	3.6	4
132	1	2	4.4	4	4.2	4.4	3.8	5	4.3	3.4	2.4	3	3.6	2.2	3.2	2.96667	3.4	3.2	3	3.6	2.8	3.2	3.2
133	1	2	3.2	3.4	3	3.4	3.6	4	3.43333	3.8	3.8	3.8	3.4	3.8	3.8	3.73333	3	3.8	2.8	2.4	3	3.8	3.13333
134	1	2	4.8	3.6	3	1.4	1	3	2.8	3.8	2.8	3.2	3.6	2.8	3.2	3.23333	3.8	4	3.4	3.8	2.6	3.2	3.46667
135	1	2	4.8	4.6	5	4.4	3.2	4.4	4.4	4.4	4	4	3.2	3.2	4	3.8	4.4	4.2	4.8	4.4	3.4	3.8	4.16667
136	1	2	4.8	4.2	4.2	4.6	3.6	4.4	4.3	4.4	3	2.8	3.8	2.6	3	3.26667	4.2	4.2	4.2	3.6	3.8	4.2	4.03333
137	2	2	4.2	3.6	4	4.2	3.2	4	3.86667	4	3.4	3.4	4	3	3	3.46667	4.4	3.8	3.4	4.6	3	4.2	3.9
138	2	2	2.8	2.8	3.4	2.8	2.8	2	2.76667	4	4	3.8	3	4.2	3.8	3.8	4.4	3.2	3	3.2	2.6	3.2	3.26667
139	1	2	4.6	3.6	4.2	4.2	2.8	4.8	4.03333	3.8	4.8	3.8	2.8	2.8	4.8	3.8	4.2	4.2	4	3.8	3.4	4.4	4
140	2	2	3	4.4	2.4	2.4	3.2	3.6	3.16667	3.2	3.2	3.4	3.4	2.6	3.8	3.26667	3.4	4.6	2.6	3.6	3	4.4	3.6
141	1	2	4	4.6	3.2	4.4	3.8	4.8	4.13333	4.8	4.2	3.8	4.6	4.2	4.6	4.36667	4.6	4.8	3.4	4	3.8	4.4	4.16667
142	1	2	3.6	4.4	3.4	3.4	3.4	3.8	3.66667	4.2	4.4	4.2	4	4	3.4	4.03333	4	4.2	3.6	4.2	3.2	3.6	3.8
143	1	2	4	3.6	3.4	3.6	4	4	3.76667	3.6	4.2	3.4	3.6	3.4	4.4	3.76667	4	4	3	4.4	3.8	4.4	3.93333
144	1	2	4.2	3.8	3.6	5	2.6	4.4	3.93333	4.4	2.8	3	3.6	2.2	2.8	3.13333	5	4.4	3.4	4.4	2.6	4.6	4.06667
145	2	2	3.6	3.6	3.8	4.6	3	4.2	3.8	3.8	2.4	2.8	3.6	2.2	3	2.96667	3.8	4.2	3.8	3.6	2.6	2.6	3.43333
146	1	2	2.8	3.2	2.4	2.4	2	2.4	2.53333	2.8	2.4	3	3.4	2	3.2	2.8	3	2.8	2.4	1.6	2.4	2.8	2.5
147	1	2	2.8	4.2	2.8	2.8	3	3.8	3.23333	4	4.2	4	4	4	4.2	4.06667	3.6	3.8	3.4	2.4	2.4	3.6	3.2
148	1	2	3.8	3	3.2	3.4	2.4	3.2	3.16667	4.8	4.6	4.2	3.8	3.2	4.6	4.2	3.6	4	4.6	3.4	2.8	3.6	3.66667
149	2	2	4	4.2	3.6	4	3.4	4	3.86667	4.2	4.2	4.4	4	4.2	4	4.16667	4.2	4	4	4.2	3.8	4.2	4.06667
150	1	2	3.6	3.8	2.8	3.8	3.2	4.2	3.56667	3.8	2.6	3.8	3	2.6	3.2	3.16667	3.4	4.2	2.8	3.4	2.8	3	3.26667
151	2	2	3.8	3.8	3.8	4.6	4.4	3.8	4.03333	4.6	3.4	3	3.4	2.8	3.8	3.5	4.2	4.2	3.6	4.4	3.8	3.8	4
152	1	2	3.8	4	4	3.8	4	4	3.93333	4	4.2	4.2	4	3.4	3.8	3.93333	4.4	4	4	3.4	4.6	3.8	4.03333
153	1	2	4.2	5	3.4	5	1.8	5	4.06667	4.2	2.6	2.6	4	2.4	3.2	3.16667	4.8	3.8	3.4	4.4	3	3.8	3.86667
154	1	4	2.6	1.6	2	2.4	1.6	2.2	2.06667	3.6	3.8	3.6	4.6	3.8	3.4	3.8	4.4	4.4	3.8	2.4	3.2	4.2	3.73333
155	1	4	4.2	3.2	3.2	4.2	2.4	3.8	3.5	3	2.8	3.6	3	2.4	2.8	2.93333	4.2	4.2	2.2	4.2	3.6	4.4	3.8
156	1	4	3.8	3.4	3.2	4	2	3.8	3.36667	4.2	4.2	3.2	4.6	2.4	3.6	3.7	4.6	2.6	3.2	4.2	2	4	3.43333
157	1	4	3	3.2	3.2	3	3.6	3.4	3.23333	3.4	4	3.2	2.8	3.6	3.8	3.46667	3.4	3.2	2.4	2.6	4.2	3	3.13333
158	1	4	3	3.2	3.4	2.8	1.4	4.4	3.03333	4.4	3.6	4.2	4.4	1.8	3.8	3.7	3.6	3.4	4.2	4.6	2.6	3.4	3.63333
159	1	4	4.6	4.2	4.2	4.4	3.2	4.4	4.16667	4.6	4	4.4	4.6	2.2	3.8	3.93333	4.8	4.2	4.4	4.6	2.6	4.6	4.2
160	1	4	3.6	3.6	3.2	3.6	2.6	3	3.26667	3	4	2.4	3.8	1.6	2.8	2.93333	3.4	3.8	3.4	3.8	3	3.8	3.53333
161	2	4	2.2	1.8	1.8	1.8	1.2	2.2	1.83333	4.2	3.8	4	4.4	2.6	5	4	2.6	3.4	1.4	3.6	1.4	3.6	2.66667
162	2	4	4	2.8	2.6	4	3.2	4	3.43333	4.8	4.2	2.2	5	3.4	4	3.93333	4.2	3.8	3	4.8	2.8	4	3.76667
163	1	4	3	2.8	3.6	3.2	2.6	4.4	3.26667	3.4	2.6	3.2	3.6	1.4	4	3.03333	3.6	3.6	3.4	3.8	2.8	3.6	3.46667
164	1	4	3.6	2.6	3.8	3.4	4.2	3.6	3.53333	2.6	2.4	3.6	2	1.6	2.4	2.43333	4.8	4.6	4.6	3.8	4	3.6	4.23333
165	1	4	4	4.2	4.4	4.6	4.2	4.6	4.33333	4.6	4.4	4.4	3.8	3.2	4.2	4.1	4.8	4.4	3.8	4.6	4.6	4.4	4.43333
166	1	4	3.2	3.2	2.8	3.2	2	3.4	2.96667	4.2	3.6	3	3.4	2.4	2.6	3.2	2.2	2.2	2.8	1.8	2.6	3.2	2.46667
167	2	4	5	4.6	4.6	5	4.2	4.4	4.63333	4.6	4.4	3.8	4.8	3.8	4.6	4.33333	5	4.4	4.6	4.8	4	4.4	4.53333
168	1	4	5	4.2	3	3.8	3	3.2	3.7	5	2.2	3.2	4.2	2.6	4.2	3.56667	4.6	3.2	3.4	4.8	1.8	4.6	3.73333
169	2	4	4.2	3.6	4	4.6	3.6	4.4	4.06667	4.2	4.2	4.2	4.2	3.8	3.8	4.06667	4.8	4.4	4.4	4.2	3.6	4.6	4.33333
170	1	4	4.4	4	4.2	4.2	4.2	4.2	4.2	3.6	3.8	4	3.4	4.2	4.2	3.86667	4	4.2	3.4	3.8	4	3.4	3.8
171	2	4	3.8	3	3	4.2	2.2	3.2	3.23333	4.6	3.4	3.2	5	3	4.2	3.9	4.6	2.6	3	3.8	2.8	3.4	3.36667
172	1	4	4.4	3.4	3.4	4	2.8	4	3.66667	4	4	3.8	4.6	4	3.8	4.03333	3.6	3.8	3.4	4	2.6	4	3.56667
173	1	4	2.2	3.8	3.2	3.2	2.6	3.8	3.13333	2.6	3	2.6	1.8	1.6	3.6	2.53333	3.6	4	2.6	3	3	3	3.2
174	1	4	3.8	3.2	3.2	3.8	1.6	2.8	3.06667	4.6	3.4	3.2	3.6	2.8	3.8	3.56667	4.6	2.4	2.8	3.6	3	3.2	3.26667
175	1	4	4.4	3.8	4.4	4.2	4.6	3.4	4.13333	3.6	2.8	3.2	2.8	2.6	3.8	3.13333	4.4	4	4.8	4.4	3.8	3.4	4.13333
176	1	4	3	3.6	2	3.8	1.4	3.4	2.86667	3.8	2.6	2.8	3.2	2.8	3	3.03333	3.6	3	2.8	4.2	1.8	3.6	3.16667
177	2	4	4.2	3.4	3.8	4.4	3.2	4.6	3.93333	3.8	2.6	3	3.2	2.6	3.2	3.06667	4.4	3.8	3.6	4.6	3.8	4.4	4.1
178	1	4	2.6	3	3.4	3.2	2.6	2.6	2.9	4	2.4	3	3.8	2.4	2.2	2.96667	3.8	3.4	2.8	3.8	2.8	2.2	3.13333
179	2	4	4.2	3.6	1.8	4.2	1	4.2	3.16667	4.4	4.2	2.8	4.4	2.6	4.6	3.83333	4	4	2.2	4.2	1	4.2	3.26667
180	2	4	4.6	4.6	4	4.6	3.4	4.6	4.3	4.6	3.6	3.2	3.4	3	4.4	3.7	4.4	2.2	3.2	3.2	2.6	3.2	3.13333
181	2	4	2	2.8	3.4	2.4	3	2.4	2.66667	3.4	4	3.2	3.6	1.6	2.8	3.1	3.2	4.2	3.8	3.4	3.6	3	3.53333
182	2	4	3.8	4.2	3.2	4.4	3.4	4.6	3.93333	4.6	3	3.2	3.6	2.6	3	3.33333	4.2	4.6	4	4.4	3.6	4.4	4.2
183	2	4	3.4	2.8	3	3	2.2	3	2.9	3.8	2.8	3.4	3.6	2.2	3	3.13333	4.4	4.4	4.2	4.6	4	4.4	4.33333
184	2	4	3.8	3.8	4	4.4	3.8	4.6	4.06667	4.2	3.2	4.2	4.2	3.8	4.2	3.96667	3.6	2.6	3.4	3.6	3	3	3.2
185	2	4	5	4.4	5	4.8	3.6	4.6	4.56667	4.6	3.4	3.8	4	3	3.8	3.76667	5	5	4.4	5	4.6	5	4.83333
186	2	4	4.6	4.6	3.4	4.8	3	4.6	4.16667	5	5	3.6	4.4	3.6	4.8	4.4	3.6	4.8	3.8	4.6	4	4.8	4.26667
187	1	4	1.8	1.8	2.2	2.6	1.4	2.2	2	4.4	3	4.2	4.4	2.8	3.6	3.73333	3.8	3	4	3.4	2.6	4.4	3.53333
188	1	4	2.8	2.2	2.6	2.4	2.2	2.8	2.5	4.2	4	3.4	3.6	3	3.4	3.6	3.8	3.8	3.8	3.6	3	4.4	3.73333
189	1	4	3	1.6	2	1.8	2	2	2.06667	4.2	3.8	4	4.2	4	4	4.03333	3.6	3.8	3.2	3	3.2	3.4	3.36667
190	2	4	3.6	4.4	3.2	4.4	4.6	4	4.03333	3.4	2.8	3	3.2	1.6	2.8	2.8	3.4	4.4	3.8	4	4.6	4.2	4.06667
191	2	4	4	3.6	3.8	4.4	3	3.8	3.76667	4.2	4.2	3.2	4.4	2.8	4.4	3.86667	3.8	4.2	4.2	4.8	3.2	4.2	4.06667
192	2	4	4.8	4.2	3.4	4.4	3.8	4.4	4.16667	4.8	4	4.2	4.2	3.6	4.2	4.16667	4.2	3.8	4	4.2	3	3.8	3.83333
193	1	4	4	3.2	3.6	4.6	2	3.8	3.53333	3.8	3.6	3.8	4.4	2.4	3.6	3.6	3.6	3.6	4	4.2	2.6	3.8	3.63333
194	1	4	4.4	4.6	3.6	4.4	2.6	4.4	4	3.4	4.2	3.6	3.8	2.6	3.4	3.5	4.4	4.6	3.6	4.4	2.8	4.6	4.06667
195	2	4	3.4	3.6	3.8	3.4	2.8	4	3.5	4	3.8	3.8	4.2	3.4	4.2	3.9	4	4	3.8	4.4	2.6	4.2	3.83333
196	2	4	4	4.4	3.4	4.8	3.8	3.6	4	4	4.8	3.2	4.4	3.6	4.2	4.03333	4	4.6	3.4	4.4	4	4	4.06667
197	1	4	4.2	2.8	3.6	4.4	3	3.6	3.6	3.6	3.6	2.8	4.2	3	2.4	3.26667	4.2	3.6	3.8	3.6	4	3.8	3.83333
198	2	4	4.8	3.6	4	5	2.8	5	4.2	4.6	3.8	3.8	5	3	4.8	4.16667	4.8	4.4	3.4	4.8	3.6	5	4.33333
199	2	4	4	2.6	3	3.6	2.4	3.2	3.13333	3.6	2.8	2.8	3.2	2.4	3	2.96667	3	3.2	2.4	2.4	2.6	2.2	2.63333
200	2	4	3.8	4.2	2.8	4	2.4	3	3.36667	4	4.4	3.6	4.4	2.8	3.4	3.76667	4.2	4.8	3	4.4	3	4.2	3.93333
201	1	4	2.8	2.4	2.8	2.4	1.4	2.6	2.4	4.8	4.4	3	3.6	2.2	2.2	3.36667	3	2.6	2.6	2.4	2.4	2.6	2.6
202	1	4	3.6	2.6	3.4	3.6	2.2	2.4	2.96667	4	4	3.4	4.4	3.6	2.4	3.63333	3.6	2.6	3.4	4.2	1.8	2.6	3.03333
203	1	4	3.4	3.8	2.4	2.4	1.6	4	2.93333	4.2	3	2.6	4.6	1.8	3	3.2	4	2.8	2.6	4	1.2	3.6	3.03333
204	2	4	3.4	2.4	3	2.6	2	3.2	2.76667	5	4.6	4	4.6	3.4	4.4	4.33333	5	4	4.4	5	4.4	5	4.63333
205	2	4	4.4	3.8	2.8	4.8	2.4	4.2	3.73333	4.8	4.4	3	4.8	3	4.4	4.06667	4.8	4	3.2	4.6	2.6	4.6	3.96667
206	2	4	5	4.2	2.2	5	3.6	4.8	4.13333	4.8	3.6	3	4.8	1.8	4.2	3.7	4.8	4.8	3	5	3.6	4.6	4.3
207	1	4	4.4	4	4	4.4	3.4	3.8	4	4.2	4.4	3	4.4	3.6	3.6	3.86667	3.6	2.6	3	3.6	2.2	3.8	3.13333
208	2	4	2.6	3.6	3.2	2.6	3.4	4	3.23333	3.4	2.4	3.2	3.2	2.4	3.6	3.03333	4	3.8	3.6	3.6	4.6	4.4	4
209	2	4	3.8	4.6	3.8	4.2	3	4.8	4.03333	3.8	4.6	4.2	5	4.4	5	4.5	4.6	5	3.6	3.8	3.4	5	4.23333
210	1	4	4.2	3.8	4	4.4	3	3.8	3.86667	4.2	3.6	3.6	4.2	2.8	3.8	3.7	4.4	3.8	4	3.8	3.6	3.6	3.86667
211	1	4	4.4	3.6	4.2	4.6	3.6	5	4.23333	4.4	3.4	4	4.8	3.4	4.6	4.1	4.6	3.4	4.6	4	3.6	4.4	4.1
212	1	4	4.4	4.4	4	4.6	4	4.6	4.33333	4.6	3.6	3.8	4.8	4.2	4.6	4.26667	4	4.4	4.2	4.6	3.6	4.6	4.23333
213	1	4	3.8	3	3.8	3.8	3.2	3.4	3.5	4	3	3.2	4	3	3.2	3.4	4	3.6	3.6	4.2	2.8	3.6	3.63333
214	1	4	4	3.6	3.4	3.6	2.8	4.2	3.6	4.2	4	3.8	3.8	2.6	4.2	3.76667	4.2	4	3.4	4	2.8	4.6	3.83333
215	1	4	3.8	4	3.6	3.4	3.2	4.2	3.7	3.2	3.4	3	3.8	2.6	3.8	3.3	4	4.4	3.4	4	3	4	3.8
216	2	4	4.2	4.2	3.4	5	3.4	2.8	3.83333	4	4.8	2.8	3.8	3.8	2.6	3.63333	4.2	4.2	2.6	5	4	2.8	3.8
217	1	4	4	3.6	3.6	3.4	3	4.6	3.7	3.4	3	3.2	3.2	2.4	3.4	3.1	3.6	3.6	3.8	3.6	2.8	4.6	3.66667
218	1	4	4.4	4	4.2	4.4	3.8	5	4.3	4.6	4	4	5	2.6	5	4.2	4.4	2.4	3	3.2	2	3.2	3.03333
219	1	4	3.8	3.6	3.4	3.8	2.4	3.6	3.43333	3.8	3.6	3.4	3.8	2.8	3.8	3.53333	3.6	4.2	3	3.8	2.4	3.8	3.46667
220	1	4	4	4.8	4.4	4.6	3.6	4	4.23333	4.6	3.4	2.8	3.8	2.8	3.4	3.46667	4.2	4.4	4.2	4.6	2.8	3.4	3.93333
221	1	4	3.6	3.8	3.4	3.2	3	3.6	3.43333	3.4	3.2	2.8	3.4	4.2	4	3.5	3.8	3.8	3.6	3.6	3.4	3.8	3.66667
222	1	4	4.4	3.8	3	4.4	3.2	4.8	3.93333	4	4	2.8	4.4	2.8	4.6	3.76667	3.8	4	2	4.6	2.8	4.8	3.66667
223	1	4	4.8	3.4	4.8	5	3.6	5	4.43333	4.8	3.2	4.8	4.6	3.6	4.6	4.26667	4.6	3.6	3.6	5	3.6	5	4.23333
224	2	4	3.6	3.8	3.4	4.2	3	2.8	3.46667	4.6	4	3.2	4.6	2.8	2.6	3.63333	3.8	4	3.2	4.6	3.6	3.2	3.73333
225	2	4	3	2.2	2.4	3.6	2.8	2.6	2.76667	5	3.4	3.2	3.8	3.4	3	3.63333	4.6	4	3	5	3.2	3.4	3.86667
226	1	4	2.6	3.8	2.4	3.4	3.2	3.6	3.16667	4.4	4.4	4.4	3.8	4.8	4	4.3	4.4	3.8	3.8	3.8	3.4	4.2	3.9
227	2	4	4.2	4.2	2.2	4.6	3.4	3.2	3.63333	3.8	4	2	4.4	3.4	3	3.43333	3.8	3.6	2.2	5	3.6	3.2	3.56667
228	1	4	4.4	4.4	4	4.6	4	4.6	4.33333	4	2.6	3	3.6	2.2	3.2	3.1	3.2	2.2	3	3.2	2.4	2.8	2.8
229	2	4	4	3.8	4.2	4.2	3.4	3.6	3.86667	3.6	4	4	4.6	3.4	4.4	4	4.2	3.6	4.4	4.4	3.4	3.8	3.96667
230	2	4	4	4.2	3.8	3.4	4.4	4	3.96667	4	4.4	3.8	4	3.6	4.2	4	5	4.4	4.2	4.4	4	4.8	4.46667
231	2	4	4.6	3.6	3.6	4.4	3.6	4.8	4.1	4.2	3.4	3.6	4	3.4	4.6	3.86667	4.2	3.8	3.4	4.2	3.2	5	3.96667
232	2	4	4	3.8	4	3.6	3.8	3.8	3.83333	4	3.8	3.8	4.6	4	4.2	4.06667	4.6	3.8	3.8	3.8	3.4	3.8	3.86667
233	2	4	4	3.6	3.6	4	3.2	3.8	3.7	3.8	4.2	3.6	4.4	3.4	3.4	3.8	4.2	4.6	3.8	4.4	3.2	4.2	4.06667
234	1	4	4.6	4	3.8	4.6	3.6	4.4	4.16667	4.8	4.6	3.8	4.8	4	4.6	4.43333	4.4	3.2	4	4.6	3.8	4.2	4.03333
235	1	4	3.4	3.6	3.8	4	4	5	3.96667	4.2	4.6	3.6	4	3.4	4.4	4.03333	4	4	3.6	4	3.4	4.2	3.86667
236	1	4	4.2	3.8	3	4.6	3.6	4.6	3.96667	4.2	4.2	3.4	4.6	3.2	4.4	4	3.8	3.6	3.2	4.4	3.4	4.2	3.76667
237	1	4	4.6	4.2	3	4.4	3.8	4.6	4.1	4.4	4.8	3.8	4.2	4.2	4.8	4.36667	4.4	4.2	3.8	4	3.4	5	4.13333
238	1	4	4.2	3.8	3.8	4.8	3.4	4.2	4.03333	4.2	4.2	3	4.6	2.4	4.2	3.76667	4.4	4.4	4	5	4	4.4	4.36667
239	1	4	4.6	4.8	2	5	3.8	5	4.2	5	5	2.6	5	3.4	5	4.33333	4.4	4.8	2.2	5	3.2	4.8	4.06667
240	1	4	3.6	3.6	3.8	4	2.8	2.8	3.43333	4	3.2	2.8	2.8	2.2	3	3	4.4	3.8	4.2	3.6	3.6	3.2	3.8
241	2	4	3.6	2	3.2	4.8	1.2	3.4	3.03333	4.8	3.8	3.2	4.2	2	3.2	3.53333	4.6	2.8	4.2	5	1.8	4.4	3.8
242	2	4	5	3.6	3.8	5	2.8	5	4.2	4.6	4	3.6	4.6	3.6	5	4.23333	3.8	3.2	4	5	3	5	4
243	2	4	4	4.6	4	4.2	4.2	4.8	4.3	3.6	4.8	3.8	4.2	3.8	5	4.2	4	4.8	3.4	4.4	4	4.6	4.2
244	1	4	2.4	3.2	2.4	2.2	1.4	3	2.43333	3.4	2.8	2.8	3.4	2.6	3	3	3.8	3.8	3.8	4.2	3.6	4.6	3.96667
245	1	4	4.2	2.6	2.8	3.6	2.2	3.4	3.13333	4	4.8	4.2	4.6	3.2	4.8	4.26667	4.6	4.6	4.2	5	3.2	5	4.43333
246	1	4	4.6	5	3.8	4.6	4.4	4.4	4.46667	4.8	4.8	3.8	4.8	4	4	4.36667	4.6	5	3.8	4.2	4.8	3.6	4.33333
247	2	4	4	3	3.6	4	2.6	4.4	3.6	4.4	3.8	3.8	3.8	3	4.6	3.9	4.4	2.8	3	3.2	2.8	3.8	3.33333
248	2	4	4.2	3.4	3.8	4.8	3.8	4.6	4.1	4.2	3	3.8	4.4	3.8	4.4	3.93333	4	3.4	3.8	4.2	3.8	4.6	3.96667
249	2	4	4	4	3.8	4.4	3.4	3.8	3.9	4.8	4	3.8	4.2	3.4	3.8	4	4.2	3.8	3	4	3	3.8	3.63333
250	2	4	4.4	4.2	3.6	4	3.2	4.4	3.96667	4.6	3.8	3.8	4.2	3.6	3.6	3.93333	4.4	3.8	3.2	4.8	4.6	4.4	4.2
251	2	4	3.4	2.4	3	3.2	2	2.8	2.8	3.6	2.4	3.2	2.8	2.6	2.6	2.86667	3.4	2.6	3.2	3.4	2	3	2.93333
252	2	4	4.2	4	3.4	4.4	3.4	3.8	3.86667	4.4	3.6	3.4	4.4	3.2	3.4	3.73333	4	4	3.4	5	3.6	3.2	3.86667
253	2	4	3.4	4	2	4.2	2.4	3.2	3.2	4.4	4.6	3.2	4.2	3.4	3.6	3.9	3.6	3.8	2.6	5	3.2	3.6	3.63333
254	2	4	4	3.8	2.4	3.6	2.6	3	3.23333	4.2	4.6	3.2	4	3	2.4	3.56667	4	3.6	2.6	4.4	2.6	2.8	3.33333
255	2	4	4.8	4.4	4.4	4.6	3.6	4.8	4.43333	4.8	4.8	5	5	3.8	5	4.73333	5	4.4	4	4.2	2.6	4.4	4.1
256	1	4	2.8	2.6	2.6	1.8	2.2	3.8	2.63333	4.2	4	3.8	4.6	4	3.8	4.06667	3.4	2.8	3.8	2.4	3.2	4	3.26667
257	2	4	3.2	3.2	3.2	3.6	3.2	3.2	3.26667	3.4	4	3.4	3.6	3.2	3.2	3.46667	3.6	3.8	3.6	3.8	3.4	3.6	3.63333
258	2	4	4.4	3.6	3.2	4	2.6	4.4	3.7	4	3.8	3.4	4.2	3.2	4	3.76667	4.4	3.2	4.2	3.6	3	3.8	3.7
259	2	4	4.6	4.6	3.8	4.4	4.4	4.4	4.36667	4.6	4.4	3.8	4.6	4.4	4.4	4.36667	4.8	4.4	3.8	4.6	4.2	4.8	4.43333
260	2	4	4	2.8	3.6	3.6	2.4	3	3.23333	4.4	3.2	3	4.6	2	3.4	3.43333	3.8	3.4	4	4.2	1.8	3.2	3.4
261	2	4	2.8	2.4	2.8	3.2	2	2	2.53333	2.4	2.6	2.8	3	1.8	2	2.43333	3.8	2.4	2.4	2.8	2	2	2.56667
262	2	4	4.6	3.8	4.2	4.4	3	4.8	4.13333	4.8	5	4.8	5	4	5	4.76667	3.8	4	3.4	4.8	3.6	4	3.93333
263	1	4	2.8	3	2.8	3.2	1.4	3.4	2.76667	4.2	4.6	3.8	4.4	2.6	5	4.1	3	3.4	3	3.8	1.6	5	3.3
264	1	4	4.8	4	3.4	3.8	3	3.2	3.7	4.4	3.8	3	3.8	2.8	3	3.46667	2.8	3.8	3.6	3.2	2.6	3.4	3.23333
265	2	4	3	3.6	2.4	4	2.6	3.6	3.2	4.2	4.6	3	4.6	2.6	3.8	3.8	4.6	4.4	3.8	3.8	3.8	3.6	4
266	2	4	4.4	4.8	3.8	4.6	4.8	4.6	4.5	4.8	4.8	4.2	5	4.8	4.8	4.73333	4.4	4.8	4	4.6	4.8	4.8	4.56667
267	2	4	4.2	3.8	3.6	4.6	3.4	4.2	3.96667	4	4.6	3.4	4.6	3.6	4.6	4.13333	4	4.2	3.6	4.8	3.4	4.4	4.06667
268	1	4	3.4	3	2.4	3.6	2.6	2.8	2.96667	4.2	3.8	2.4	5	3.2	3	3.6	4.4	3.8	3.4	4.8	2.8	4.4	3.93333
269	1	4	5	5	4.2	5	5	5	4.86667	5	5	4.2	5	5	4.8	4.83333	5	5	4.2	5	5	5	4.86667
270	1	4	4.8	4.2	3.6	4.2	2.6	5	4.06667	4.6	4.4	3.4	4.4	2.6	5	4.06667	4.6	4.6	3.8	4.4	3.8	4.6	4.3
271	1	4	5	4	4	4.4	4.4	4.4	4.36667	4.6	4.4	3.8	4.8	4	4.2	4.3	4.6	3.6	4	4	3.8	3.8	3.96667
272	1	4	3.8	3.4	4.2	4.4	3.4	4	3.86667	3.2	3.4	3.6	3.6	2.4	3	3.2	4.4	3.6	4.2	4.4	3.8	4	4.06667
273	1	4	4.2	4.2	3.6	3.8	3	3.8	3.76667	4	4.2	3.4	4	2.8	4.2	3.76667	4.2	3.6	3.8	4	2.4	4.2	3.7
274	1	4	3.6	4	3.4	3.4	3.2	3	3.43333	4	4.6	4.2	4.2	2.6	3.6	3.86667	3.4	4	1.6	2.2	3.2	2	2.73333
275	1	4	3.8	3.8	2.6	3.4	3.4	3.2	3.36667	4.6	4.4	3.2	4.2	2.6	3.2	3.7	3.6	3.8	3	3.4	2.4	2.8	3.16667
276	1	4	5	4.8	4	4.6	4.4	4.2	4.5	4.8	5	4.2	4.4	4	4.4	4.46667	5	5	4.2	4.8	4.8	4.4	4.7
277	1	4	4.4	4.2	3.8	4	4.4	4.2	4.16667	4.6	3.8	3.8	4.6	3.8	4	4.1	4.6	4.4	4	4.8	4.4	4.4	4.43333
278	1	4	4.6	3.4	4.4	4.4	3.6	3.6	4	4.4	3.8	4.2	4.6	3.6	4.2	4.13333	4.8	2.6	4.2	4.6	3.8	4	4
279	1	4	5	5	4.2	5	4.2	5	4.73333	4.4	4.6	4.2	5	4	5	4.53333	5	5	3.8	4.2	4	4.8	4.46667
280	1	4	4.8	4.8	4	4.6	3.4	4.8	4.4	4.6	5	3.6	4.6	3.4	4.4	4.26667	4.8	4.2	3.6	4.6	2.8	4.8	4.13333
281	1	4	5	4.2	3.6	4.4	3.4	4.4	4.16667	5	5	4.2	5	4	5	4.7	4.8	4.2	4	4.8	3.4	4.4	4.26667
282	1	4	3.4	3.4	3.2	4.4	2.4	4.8	3.6	3.4	3.2	3.6	3.2	2.4	4.4	3.36667	4	3.8	3.6	3.6	2.8	5	3.8
283	1	4	2.2	3.4	3.6	3.6	2.6	3.4	3.13333	3.2	3.6	2.6	3.6	1.8	2.6	2.9	3.6	3.8	3.4	4	2.8	3.8	3.56667
284	1	4	4.4	4.4	4.6	4.4	3.6	5	4.4	4.6	4	4	4.4	2.8	3.6	3.9	4.8	5	4.4	4	4.6	5	4.63333
285	1	4	4.6	4.2	4.2	4.8	2.6	4.8	4.2	5	4.4	4	4.6	3.2	4.4	4.26667	5	4.6	4.2	5	2.4	5	4.36667
286	1	4	5	5	5	5	1	3.4	4.06667	4.8	4.6	4.8	5	4.2	5	4.73333	4	4.6	3.4	4.4	4.2	4.2	4.13333
287	1	4	4.2	4	4.4	4.4	4.8	4	4.3	4.4	4.2	4.4	4.4	4.8	4.4	4.43333	4.2	4.6	4.2	4.8	4.6	4.6	4.5
288	1	4	4.2	3.6	3.8	4.6	3	4.2	3.9	4.2	4	3.4	4.6	3	4.2	3.9	4.6	3.8	3.8	4.8	3	4.4	4.06667
289	2	4	4.4	4	3.6	4.2	3.4	4.6	4.03333	3.6	3.4	3.2	4	3.2	4.2	3.6	4.4	4.4	3.6	4.8	3.6	5	4.3
290	2	4	4.8	4.8	4.2	4.8	4.2	5	4.63333	4.6	4.2	4.2	4.4	3.4	4.6	4.23333	4.6	4.4	4.2	5	4.2	5	4.56667
291	2	4	4.2	4	3.4	4.4	3.8	4.4	4.03333	4.8	4.4	3	4.6	4.4	4.4	4.26667	3.4	4.4	2.6	4.6	2.6	5	3.76667
292	1	4	5	5	4.2	4.6	5	5	4.8	4.8	4.6	4.4	4.8	3.8	5	4.56667	5	4.4	4.2	4.8	4.2	4.4	4.5
293	2	4	4.2	4.4	3	3.6	2	4.2	3.56667	4.6	4.2	3.2	4.6	2	3.6	3.7	4.2	4.2	3.6	4.2	3	4.2	3.9
294	2	4	4	3.8	3.6	3.8	4.2	4	3.9	4.6	4	3	4	3.2	3.2	3.66667	4.4	4	4.2	4	3.6	4	4.03333
295	2	4	5	4.8	5	5	4.8	5	4.93333	5	5	4.2	5	4.6	5	4.8	5	4.6	5	5	5	5	4.93333
296	1	4	4.4	4.2	3.4	4.8	2.2	4.2	3.86667	4.6	4.2	3.8	4.4	2.8	3.8	3.93333	4.6	4.6	3.4	5	2.6	3.8	4
297	2	4	4.4	4	4.2	3.8	4	4	4.06667	4.8	4.6	4.4	4.6	4.6	4.8	4.63333	4.4	4.2	3.8	4	4	4.4	4.13333
298	2	4	3.6	4.4	3.4	4.2	4.4	4.4	4.06667	4	3.8	3.2	4.4	3.4	4.2	3.83333	4.4	4.4	3.2	4.6	3.8	4.6	4.16667
299	1	4	2.8	2.8	2.8	3.4	3	2.4	2.86667	3.4	4.4	2.6	3.8	3	3.4	3.43333	3.8	3.4	4.2	2.6	2.6	2.8	3.23333
300	1	4	3.4	3.2	3.4	3.4	2.4	3.6	3.23333	4	3.2	2.8	4	2.6	4.2	3.46667	3.8	2.2	3	3.6	1.8	4	3.06667
301	1	4	5	3.4	3.4	4.2	3.4	3.2	3.76667	3.6	4	4.2	5	3.4	2.8	3.83333	4.2	3.4	3.6	5	2.8	1.4	3.4
302	2	4	4.6	3.8	3.8	4.4	4	4.2	4.13333	5	5	4.2	5	3.8	5	4.66667	4.8	4.4	4	5	3.8	4.2	4.36667
303	1	6	4.4	4	4.2	5	3.6	4.2	4.23333	3.8	3.6	3.6	4	2.2	3.6	3.46667	4.2	3.4	4.2	5	3	4	3.96667
304	1	6	4	3.8	3.6	4	2.4	4.6	3.73333	4.2	3.2	3.2	3.8	3.4	4.4	3.7	4.4	3.2	3.8	4	2.2	4.6	3.7
305	1	6	4.2	3.4	3	3.6	2.4	4	3.43333	4.2	3.2	2.2	3.4	2.8	3.4	3.2	3.8	4.2	3.2	3.8	2.8	4.4	3.7
306	2	6	2.8	3.2	3.4	3.6	1.6	2.8	2.9	1.4	2.6	1.8	2.2	1.4	3	2.06667	3.2	3.6	3.8	4.2	4.8	3.2	3.8
307	2	6	3	3	2.2	2.6	2.6	2	2.56667	2.6	3.8	2.2	2.6	2.4	1.8	2.56667	2.4	4	2.2	2.8	2.4	1.4	2.53333
308	2	6	2.8	2.4	3	3	1	4	2.7	2.2	1.8	2.6	3.4	1.6	2.2	2.3	3.4	3	2.8	4	2.2	3.8	3.2
309	2	6	3	3	2.2	3	1.2	2.6	2.5	2.8	3	2.8	3	2.4	2.8	2.8	3	3	2	3	1.2	1.8	2.33333
310	1	6	3.8	3.8	4.2	3.4	3.2	4.2	3.76667	3.8	3.2	3	2.6	2.2	4.8	3.26667	3.8	3.4	3.8	3.4	2.4	4.6	3.56667
311	1	6	3.8	2.8	3.4	3	3.4	3.8	3.36667	3	3.8	2.4	2.6	3.2	3	3	3.4	3	3.4	4	3.2	3.8	3.46667
312	2	6	2	2.8	2.4	2	2.6	2.4	2.36667	3	3.4	2.6	2	2.8	3.2	2.83333	2.6	3.6	2.6	2.8	2.6	1.8	2.66667
313	2	6	4.6	4	3.4	3.8	4.6	3.8	4.03333	4.6	3.8	3.6	4	4.4	4.4	4.13333	4.4	4.2	3.8	4.2	4.6	4.2	4.23333
314	2	6	4.6	3.8	3.4	3.8	3	4	3.76667	3.8	3.6	3.2	3.6	2.6	3.8	3.43333	4.6	3.8	3.8	4.8	3.6	3.8	4.06667
315	2	6	4.4	3.4	3	4.2	3.2	4.2	3.73333	4.2	3.8	3.6	3.8	2.2	2.6	3.36667	4	3.6	3.4	4.4	3.2	3.2	3.63333
316	1	6	4	3.4	2.6	4	2.6	3.4	3.33333	4.2	3.8	3.8	3.2	3.2	4.4	3.76667	3.8	3.2	3.2	3.8	2.6	3.4	3.33333
317	1	6	4	3.4	3.6	3.8	2	3.8	3.43333	4.2	4.2	2.8	3.6	3.2	4.4	3.73333	3.8	3.4	2.8	3.8	2.8	3.8	3.4
318	1	6	3	3.4	4.4	3.4	3.6	4	3.63333	3.6	3.2	4	2.6	2.4	3.6	3.23333	3.6	2.4	4	2.8	1.4	2.8	2.83333
319	1	6	4.4	3.4	4	3.8	2.6	3.6	3.63333	4	3.4	4.4	3.4	3	3.4	3.6	4.2	2.8	4.6	3.4	3	3.4	3.56667
320	1	6	3.8	2.8	2.8	3.4	2.8	3.6	3.2	3.8	3.8	3.6	3.8	3.6	3.6	3.7	4	3.8	3	3.6	4	3	3.56667
321	1	6	4.8	3.8	3.6	3.8	2.8	3.8	3.76667	4	4.4	4.2	4.2	2.6	4.2	3.93333	5	4.2	3.8	4.2	2.8	4.2	4.03333
322	1	6	4	3.4	3.2	3.6	2.4	4.2	3.46667	3.8	3.6	2.4	3.8	1.2	3.2	3	4	5	3.2	4.4	3.2	4.2	4
323	1	6	4.2	3.4	3.4	3.2	3.2	4.2	3.6	4.2	3.6	2.8	3.6	2.6	3.4	3.36667	4.4	4	3.8	4	3	3.6	3.8
324	2	6	4	2	3.4	4.6	1.8	4.4	3.36667	3.8	2.6	3.8	4	2.2	4.2	3.43333	4.4	2.6	3.4	4	1.6	4	3.33333
325	2	6	3.8	3.2	2.6	4.2	1.8	3.6	3.2	4	4.4	3	4.4	2.2	3.4	3.56667	4.2	3.8	3	4.8	2	3.6	3.56667
326	2	6	3.4	3	2.6	3	1.4	3.2	2.76667	3.6	2.6	3	3.2	2.6	3	3	3.8	1.8	2.4	2.8	1.4	2.8	2.5
327	2	6	4.4	4.6	4	4.6	3.6	4.4	4.26667	4.2	4.6	3.8	4.8	3	4.2	4.1	4.4	4.8	4.2	4.4	2.8	3.4	4
328	2	6	3.8	4	4.2	3.2	1.8	4.4	3.56667	4.2	4.6	4.2	3.6	3	4.8	4.06667	4.6	4.4	4.2	3.6	2.2	4.6	3.93333
329	2	6	4	3.6	3.6	3.8	3.6	4	3.76667	3.6	3.8	3	3.6	3.4	3.4	3.46667	3.8	3.8	3.4	3.4	3.6	3.8	3.63333
330	2	6	3.2	3	3.4	2.4	2.8	2.8	2.93333	3.4	3.4	3.4	2.8	3.2	3	3.2	3	3	3.6	2.8	2.8	3	3.03333
331	2	6	3.6	4.2	2.8	3.8	2.2	3.8	3.4	3.2	3.8	2.8	3	1.4	3.2	2.9	3.8	4	2.6	3.4	2.2	3.6	3.26667
332	2	6	4.2	3.6	3.6	3.4	2.6	4.6	3.66667	4.2	3.6	3.6	3.2	2.8	3.8	3.53333	4.2	3.4	4	3.6	2.4	4.2	3.63333
333	2	6	3	3.6	2.8	3.4	2	3.6	3.06667	3.2	3.2	3.2	3.6	2	3.4	3.1	3.2	3	3	3.6	2.2	4.2	3.2
334	2	6	3.6	3.2	3.2	3	2	3.4	3.06667	3.4	3.8	2.6	3	3.4	3	3.2	3.2	3	3.6	3	2.2	3.6	3.1
335	1	6	4.2	3.8	3.6	3.8	2	3.2	3.43333	3.6	3	2.4	3.2	1.8	3.4	2.9	4.2	3.6	3.6	3	2.2	3.2	3.3
336	1	6	3.2	3.4	2.4	3.4	2.4	2.8	2.93333	3.4	2.8	3.4	4	2.2	3	3.13333	2.8	3	2	3.2	1.4	2	2.4
337	1	6	4.4	3.6	4	4	2.6	4.6	3.86667	4.6	4	3	4	3	4.6	3.86667	4.8	4.2	4.2	4.2	2.6	4.6	4.1
338	1	6	2.6	1.8	2.4	2.2	1.4	3	2.23333	2	1.4	1.6	1.8	1.4	2.2	1.73333	2.6	1	2.6	1.8	1.8	4.2	2.33333
339	2	6	3.6	3.4	2.6	2.4	3	3.4	3.06667	3.8	3.4	2.8	3	2.8	3.4	3.2	3.4	3.4	2.6	2.8	3	3.4	3.1
340	2	6	4.4	4.4	4	4.4	3.8	3.6	4.1	3.8	4	3.2	3.6	3.4	3.6	3.6	4	3.6	3.4	4.4	4.2	4.4	4
341	1	6	3.4	3	3.4	4.6	3	1	3.06667	3.6	2.4	3	3.6	3	1.2	2.8	3.4	2	3.4	4.4	3.2	1	2.9
342	2	6	3.4	3	3.6	3.6	2	3	3.1	2.8	3.2	3.6	3.2	2.4	2.8	3	3.4	3	3.6	3.6	2.6	3.4	3.26667
343	2	6	3.2	2.6	3	3.4	2.2	3.2	2.93333	3.4	3.6	3.2	3.6	2.4	2.8	3.16667	3.8	2.8	3.6	3.4	1.8	3.2	3.1
344	1	6	3.6	2.8	3.8	3.2	3.2	3.8	3.4	2.4	2.8	3.4	3.8	1	4.4	2.96667	3.8	3	3.2	4.4	1.4	4.4	3.36667
345	1	6	4.2	4	3.8	4	2	4	3.66667	3.4	3.6	1.6	3	1.8	3.4	2.8	3.6	3	3.2	3.4	2.4	4	3.26667
346	1	6	4	3.8	2.6	3.2	1.4	4.4	3.23333	3.6	3.6	2	3	2	2.2	2.73333	3.2	2.8	1.4	2.8	1.4	3.4	2.5
347	1	6	2.2	4.4	2.2	3.6	1.4	2.4	2.7	2.4	2.8	2.2	3	1.8	2	2.36667	1.6	4	2.2	3.4	3.4	3.6	3.03333
348	1	6	3.8	3.8	3.6	4.2	2.2	4	3.6	3.4	3.6	3.2	4.2	2.2	3.2	3.3	3.8	3.8	3	3.4	2.2	4	3.36667
349	1	6	3	2.8	4.2	4.2	3.4	4.2	3.63333	2.6	3.6	4	3.2	2.6	4.6	3.43333	4.6	3.2	4.8	4.2	3	5	4.13333
350	2	6	4.4	4.4	4	4.4	3.8	3.6	4.1	4.4	2.8	3.4	3.2	2.4	3.8	3.33333	4	2.8	2.8	3.4	2.6	3.8	3.23333
351	2	6	4.6	3.2	4.2	3.8	4.2	4.6	4.1	4	4	4.2	3.4	3.4	4.6	3.93333	4.6	3.6	4	4.2	4	4.4	4.13333
352	2	6	2.8	3	2	2.4	1.6	3	2.46667	3	3.8	2.4	3.4	2.6	3.6	3.13333	3.6	4.6	2.2	3.6	2.6	3.6	3.36667
353	2	6	3.6	4.4	2.2	3.6	1.6	2.8	3.03333	3	2.6	2.4	3.6	2.8	2.4	2.8	3.4	3.6	2.8	3	1.8	2.4	2.83333
354	2	6	3.4	3.2	3.6	4	2	4.2	3.4	3	3	2.8	3	1.6	3.6	2.83333	3	3.4	3.4	3.8	1.8	4	3.23333
355	1	6	4.2	4	3.2	3.6	3.6	3.8	3.73333	3.8	3.6	3	4	3.6	3.6	3.6	5	3.8	3.4	4.4	4.2	4	4.13333
356	1	6	4.8	4	4.4	4	4.2	4.8	4.36667	4.6	4	3.8	4.4	4.2	4.4	4.23333	5	4	4.4	4.4	4.4	4.8	4.5
357	1	6	3.6	3.8	3.6	3.8	2.6	3.6	3.5	4.4	3.8	3.2	3.6	4	3.8	3.8	4	4.2	4.4	3.6	3	4.2	3.9
358	1	6	4.4	4.4	4.2	4.4	4.4	4.4	4.36667	4.6	5	4.2	4.6	4.6	4.8	4.63333	4.8	4.8	4.8	4.8	4.6	4.2	4.66667
359	2	6	4.2	3.2	4	3.4	3.2	1.8	3.3	4.4	3.4	4	3.8	3.6	2	3.53333	4.2	3	4	4	4	1.8	3.5
360	2	6	4.8	4.4	3.4	3.4	2.2	3.4	3.6	5	4	2.4	4.6	2.6	3	3.6	4.6	4.4	2.6	3.8	2.8	3.4	3.6
361	2	6	4.4	3.4	3.4	5	2.6	3.4	3.7	3.8	4	3.2	4.8	2.8	3.4	3.66667	4.2	3.4	2.8	4.8	2.6	3.6	3.56667
362	2	6	4.8	4	3.6	4.8	3.6	4.2	4.16667	4.8	4	2.8	4.2	2.8	4	3.76667	4.6	4.6	3.2	4.6	3.8	4.4	4.2
363	2	6	2.6	2.2	1.8	2.2	2	2.2	2.16667	2.8	2.6	2.4	3.4	2	2.4	2.6	2.2	3	2.6	3	3	2	2.63333
364	2	6	4.2	3.8	3.4	5	4	4.2	4.1	4	4.4	3.6	4.8	3	3.8	3.93333	4.4	4.4	3.4	5	4	4.2	4.23333
365	2	6	3.6	3.8	5	3	3.6	4.4	3.9	4	3.2	5	2.4	2.8	4.2	3.6	3.8	4.4	5	3.8	2.6	4.4	4
366	2	6	2.8	3.6	2.6	2.4	2	3	2.73333	3.6	3.6	3	2.6	1.8	3.2	2.96667	3.4	3.4	3	3.4	2.6	3.4	3.2
367	2	6	3.8	3.8	3.8	4	2.6	3.2	3.53333	3.8	4	3.8	3.8	2.2	3.4	3.5	4	4	3.2	3.8	2.6	4.4	3.66667
368	2	6	4.6	4.6	3.8	4.6	3.2	4.8	4.26667	4.4	4.6	3.6	4.2	3	4	3.96667	4.6	4.4	3.8	4.6	3	4.6	4.16667
369	2	6	4	4	3.2	4	3.6	4.4	3.86667	4	4	3.4	4.2	2.6	4.4	3.76667	4.4	4.4	3.4	4.2	2.6	4.4	3.9
370	1	6	2.8	1.4	2.6	2.4	1.8	2.4	2.23333	4.2	2.8	2.6	2.6	1.6	3.2	2.83333	2	3	3.8	4.6	4.2	4.4	3.66667
371	2	6	4.8	3.8	4.2	4.6	3.8	4.6	4.3	4.6	4.6	3.6	4.4	3.6	4.2	4.16667	4.6	4.6	4.2	4.6	3.8	4.6	4.4
372	2	6	4.8	4.8	3.6	3.6	3	4	3.96667	4.6	4	3	4	1.8	3.6	3.5	5	4.8	4	4.6	3.8	5	4.53333
373	2	6	3.6	3.6	3.6	4.6	2.6	5	3.83333	4.2	4.2	4.4	4.6	3.2	4.4	4.16667	4.6	4.8	4.2	4.6	3.4	5	4.43333
374	2	6	4.6	4.6	4.2	4.6	4.4	4.8	4.53333	4.8	4.2	4.2	4.6	3.6	4.8	4.36667	4.8	4.2	4.2	4.8	4.4	4.6	4.5
375	1	6	4.6	4.8	4.4	4.8	3.6	4.6	4.46667	4.8	4.4	3.2	4.6	4.2	4.6	4.3	4.4	4.6	4	4.4	3.4	4.4	4.2
376	1	6	2.2	3	2.2	2.4	2.8	3	2.6	4	3.6	3.6	3	3	3	3.36667	2.8	3	2.4	2.2	3.2	2.8	2.73333
377	1	6	3.6	4	2.8	4.2	3.4	3.4	3.56667	3.6	4	3.2	4	4.2	3.6	3.76667	4	3.8	3.6	3.6	3.2	3.6	3.63333
378	1	6	3.2	3.4	3.4	3.2	2.2	2.4	2.96667	3.4	4.6	4	3.4	2.8	2.8	3.5	3.4	3.4	3.6	2.6	2.8	2.8	3.1
379	1	6	3.2	3.2	4.4	3.4	2.4	4	3.43333	3.2	3	3.6	3.2	2.2	3	3.03333	3	3.4	3.8	4.6	4	4.2	3.83333
380	1	6	4	2.8	3.4	3	2.6	4.2	3.33333	4.6	4.2	4	4.4	3.6	4.8	4.26667	5	3.2	3.8	2.4	2.6	3	3.33333
381	1	6	4.4	3.8	2.4	4.4	2.8	4.4	3.7	3.8	3.4	3.2	3.4	2	3.6	3.23333	4	3.8	2.8	4.4	3.4	4.6	3.83333
382	1	6	4.4	4.6	3.4	4.4	3.8	4.8	4.23333	4.4	4.8	3.4	4	3.2	4.4	4.03333	4.4	4.4	3.6	5	3.8	4.2	4.23333
383	1	6	3.8	3.6	4	4.2	3	2.8	3.56667	3.8	3.2	3.8	4.2	2	2	3.16667	4.4	3.6	3.2	3.8	2.2	3	3.36667
384	1	6	3.8	2.6	2.6	2.8	3.8	3	3.1	2.2	2.4	2.6	2	2	1.8	2.16667	1.8	2.2	1.8	1.4	2.2	2.2	1.93333
385	1	6	3.6	2.2	3.4	3.2	3	3.2	3.1	3.6	2.6	2.8	3	2	3	2.83333	3.4	3.6	2.8	3.6	3	4.8	3.53333
386	1	6	4	3.8	3.6	2.8	3.4	3.2	3.46667	4.8	4.4	4	4.2	3.8	4.4	4.26667	4.2	3.8	2.6	4.2	3	3.8	3.6
387	1	6	3.8	4	3.8	4	3.8	3.6	3.83333	4.4	4	3.6	4.8	3	4.2	4	4.4	3.4	3.6	3.4	2.8	3.6	3.53333
388	1	6	3.2	2.6	3.4	3	2.4	3.8	3.06667	3	3	3.2	3	2.2	3.2	2.93333	3.4	2.6	3	3	2.2	3.8	3
389	1	6	3.2	3	2.8	3	2.8	3.4	3.03333	3.6	4	3	4	3.4	3.6	3.6	3.2	3	2.8	3.2	2.4	3.4	3
390	2	6	3.8	3.8	3.6	4.2	3.2	3.6	3.7	4.2	3.6	4.2	4.6	3.4	3.6	3.93333	4	3.8	3.4	4.4	3.4	3.4	3.73333
391	2	6	3.8	3.6	2.4	4	2.4	3.2	3.23333	3.6	4	2.8	3.8	2.6	3	3.3	3.6	3.6	3.6	4.4	3.2	3.6	3.66667
392	2	6	3.6	2.8	3.2	3.8	2.6	3.6	3.26667	4	3.4	3.4	3.8	3	3	3.43333	3.6	3	3.6	3.6	2.2	3.2	3.2
393	2	6	3.6	2.2	3.4	3.2	3	3.2	3.1	3.4	3.4	3.4	3.6	3.4	3.6	3.46667	3	2.6	3.4	3	2.6	3	2.93333
394	2	6	3.2	3.2	2.8	3.6	2.6	2.8	3.03333	3.4	3.4	2.8	3.2	3.2	3.2	3.2	3.6	3.6	3	3.6	2.8	3	3.26667
395	2	6	3.2	2.6	2.4	3.4	1.4	3.6	2.76667	2.2	2.4	3	2.6	1.4	2.8	2.4	3.2	2.6	2	3.6	2.2	3.2	2.8
396	2	6	2.8	3.2	2.4	2.6	2.6	2.6	2.7	1.6	2.2	1.4	2.4	2.2	2.2	2	2.8	3	2.6	2.8	2.4	3	2.76667
397	2	6	3.4	3.6	3.6	3.4	2.4	3.6	3.33333	4	3.8	2.8	4.2	3.4	3.2	3.56667	3.4	4	3.8	4	3.2	3.4	3.63333
398	2	6	3.8	4.4	3.6	4	4.2	4	4	3.4	4.2	3	4.2	2.8	3.4	3.5	4	3.8	3.2	4.6	3.4	4	3.83333
399	2	6	3.6	3.6	2.2	3.6	2.6	3.2	3.13333	2.6	3.2	2.8	3.8	2	2.4	2.8	2.8	2.8	3.2	3	2.6	2.2	2.76667
400	2	6	1.6	2	3	2	1.6	2.2	2.06667	2.4	1	2.2	1.8	1.6	1.6	1.76667	3.8	3.8	3.8	3.8	3.8	4.4	3.9
401	1	6	4.8	3.4	3.2	4	3.2	4	3.76667	4	3.8	3.2	4.4	3.4	4.2	3.83333	4.4	3.2	3.6	4.6	3.8	4	3.93333
402	1	6	3.8	3.4	3	4.2	2.8	3.2	3.4	3.6	3.4	2.2	4	2.6	3	3.13333	4	3.6	3.4	4.2	3	3.4	3.6
403	1	6	3.8	4.8	4	4.2	3.8	4.6	4.2	4.4	4.8	4.2	4.4	4.2	4.4	4.4	3.8	4.4	3.4	4	4.2	4.6	4.06667
404	1	6	4	2.8	2.6	3.2	2.6	1	2.7	3	3	2.2	3.2	1.8	1	2.36667	3.4	2.4	3.2	3	3	1	2.66667
405	1	6	2.2	4.2	2.2	3.2	2.6	2.6	2.83333	3	2.2	3.2	2.4	2	2.8	2.6	3.6	2.6	2.2	4	2.2	2	2.76667
406	1	6	4.6	4.4	5	4.4	3.6	3.2	4.2	5	4.2	3.2	3.6	4.8	3.8	4.1	4.4	3.4	4.6	4	4	3.8	4.03333
407	1	6	3.8	4.4	2.6	3.6	3.4	5	3.8	3.4	4.4	3.6	3.8	3.4	4.2	3.8	3.8	2.6	3	3.6	2.4	3	3.06667
408	1	6	3.4	3.2	3.2	3.2	3	4	3.33333	3	3	3.2	3	2.4	3.2	2.96667	3.2	3	3.6	3	3	3.8	3.26667
409	2	6	2.6	4.4	2.6	2.4	3	2.4	2.9	2.6	4	2	3.4	2.8	3.2	3	3.8	2.8	3.8	3.2	3.8	3	3.4
410	2	6	4	2.8	3.6	4.2	2.2	3.8	3.43333	5	4.8	4.2	5	4.2	5	4.7	3.8	3.6	4	4	2.2	3.8	3.56667
411	1	6	4.4	3	4.4	4.2	3	4.2	3.86667	4.8	4	4.2	4.6	3.4	5	4.33333	4.4	3.2	4.4	3.8	2.8	4.8	3.9
412	2	6	3	2.8	3.2	2.8	2.6	2.8	2.86667	4.8	4.8	4.2	4.8	4.2	5	4.63333	3.4	3.4	3	3	3.2	3.2	3.2
413	2	6	2.8	3.6	3.6	4	2.6	3.8	3.4	4.2	4.4	3.4	4.2	3.2	3.6	3.83333	3.6	2.6	4	4.2	2.4	3.8	3.43333
414	2	6	2.6	3.6	4	3.8	2	3.6	3.26667	3.4	2.8	3.2	3.4	2.4	3	3.03333	3	3	4.4	3.6	2.4	3.2	3.26667
415	2	6	2.6	3.2	3	1	1.8	2.8	2.4	2.6	2.4	2.8	1.4	1.6	1.8	2.1	2.6	2.6	2.8	1.2	1.4	2.2	2.13333
416	2	6	4	3.8	3.4	4.4	4	4.4	4	4.8	4.6	4	5	4	5	4.56667	4.4	4.4	3.4	4.6	4	4.6	4.23333
417	2	6	4.2	3.2	3.6	4.4	2.6	4.4	3.73333	4.4	3.8	4	4.4	3.2	4.8	4.1	4.8	2.6	3.8	4.8	2.6	4.6	3.86667
418	2	6	3.8	3	3.6	2.8	1.8	2.4	2.9	3.8	3	2.8	3.4	2.4	3.2	3.1	3.4	2.6	3	2.6	2	2.8	2.73333
419	1	6	2.6	3.4	2.4	3	2.4	2	2.63333	3	3.4	2.8	1.6	2.4	3.8	2.83333	2.8	2.2	3.4	3.6	2.6	2.8	2.9
420	1	6	2.6	2.4	3	2.8	2	2.8	2.6	3.6	3.8	4	2.8	2.8	3.2	3.36667	3.8	2.8	4	3.6	4.4	2.6	3.53333
421	1	6	4.6	3.4	4.4	4.6	4	5	4.33333	4	3.2	4.2	4.4	1.4	4.4	3.6	4.6	3.2	4	4	2.2	4.8	3.8
422	1	6	3.2	4.4	3	4.8	2.4	4	3.63333	3.6	3.2	3.4	4	1.4	4.2	3.3	3.4	2.8	2.8	4.4	1.2	3.6	3.03333
423	1	6	4.2	3.2	4.2	4.8	2.4	5	3.96667	3.6	3	3.6	4.6	1.8	4.6	3.53333	4.2	3	4.4	5	2.4	4.8	3.96667
424	1	6	3.6	3.4	3.6	3.6	2.6	3.4	3.36667	4.2	3.8	3	4.2	2.6	3.8	3.6	3.8	2.6	3.8	3.4	2.6	3.8	3.33333
425	1	6	3	3.6	2.8	1.8	1.6	3.4	2.7	3.4	3.8	3.4	3.2	2.8	4	3.43333	3.2	4	2.6	3	2	2.8	2.93333
426	1	6	3.6	3.4	3.4	4.2	3	3.6	3.53333	3.8	3.2	3.4	4	3.2	3.6	3.53333	3.4	3.2	3.2	4.2	3.2	3.4	3.43333
427	2	6	3.6	3.2	3.4	4.2	3.2	4.2	3.63333	4.2	3.8	3.4	4.4	2.8	4.4	3.83333	4.6	3.8	3.6	4.2	3.4	4.2	3.96667
428	1	6	3.8	4	4	3.4	3.4	3.6	3.7	3.4	3.8	3.8	2.6	2	2.4	3	3.2	3.4	3.2	3	2.4	2.8	3
429	2	6	4.2	4.4	3.4	3.8	3.8	2.8	3.73333	4.2	4.2	4	4.4	4.8	3.4	4.16667	4.4	4.2	4	4.2	3.8	3	3.93333
430	2	6	3.2	4.4	2.8	3.8	2.8	3.6	3.43333	3.4	3.6	2.8	3	3	3.2	3.16667	3.8	4.2	3	3.4	3.4	3.6	3.56667
431	2	6	3.2	4	3.6	3.4	3.6	4	3.63333	3.4	4.4	3.2	3.2	3.4	4.2	3.63333	3.4	3.6	2.8	4.2	2.8	3.6	3.4
432	2	6	3.8	3.4	3.8	3.2	3.8	4	3.66667	3.6	3.8	3.2	4.6	4	4.4	3.93333	3.8	3.6	4.2	3.6	4.2	3	3.73333
433	2	6	3.8	3.6	3.8	4.2	1.6	4.4	3.56667	4	3.8	3.8	3.8	4	4.4	3.96667	4.2	3.6	3.8	4.2	3.4	4.8	4
434	2	6	4.2	4	4	4.2	3.4	4.2	4	4.8	5	4.2	5	4.4	5	4.73333	4.4	4.2	4	4.6	4.4	4.6	4.36667
435	2	6	4.6	4	3.6	4	3	4.4	3.93333	5	4.8	4.2	5	4.4	5	4.73333	4.2	3.8	3.2	4.4	4	4.4	4
436	2	6	4	4	3.4	4.4	4.4	4.2	4.06667	4.6	4.2	3.6	4.2	4	4.6	4.2	4.2	4.4	3.8	3.6	4	4.4	4.06667
437	1	6	4.6	4.4	3	4.4	3.6	4.6	4.1	5	5	3.6	4.6	4.2	4.8	4.53333	4.8	5	4.2	4.6	3.8	4.8	4.53333
438	1	6	4.2	4.2	3.8	4.4	3.8	4.6	4.16667	4.8	4.6	3.6	4.6	2.4	5	4.16667	4.6	4	3.6	4.6	3.4	4.4	4.1
439	1	6	4.2	3.2	3.4	4.8	3	5	3.93333	3.6	2.8	2.8	3	2.4	3.6	3.03333	5	2.6	2.2	4.8	3	3.6	3.53333
440	1	6	2.6	2.6	3.2	2.8	1.6	4.2	2.83333	4.2	4.4	3.6	4.4	2.6	4.6	3.96667	3.6	4	3.6	4.2	2.2	4.8	3.73333
441	1	6	4.2	2.6	1.6	2.8	1.8	3.8	2.8	4.2	4.4	3.8	4	2.2	4.6	3.86667	4	3.4	1.8	2.8	1.4	3.2	2.76667
442	1	6	4.4	4.2	3	3.8	3.2	3.6	3.7	3.6	4.2	2.8	3.2	1.4	2.2	2.9	3.2	4	3.2	3.4	3.2	4	3.5
443	1	6	2.4	2.6	2.4	3	2	2	2.4	3.4	2.8	2.4	2.4	2.4	2	2.56667	4	3.2	2.4	2.8	3	3.2	3.1
444	1	6	3.8	3.6	4.8	3.8	3	2.6	3.6	3.8	4	3.8	3.6	3.4	2.2	3.46667	3.8	3.2	4.4	4	3.4	3.8	3.76667
445	1	6	3.6	3.6	4	4	2.6	4.4	3.7	3.6	2	2.4	1.4	2.4	3	2.46667	3.8	3.4	3.8	3.8	2	4	3.46667
446	1	6	4	3.4	3.2	3.2	2.4	3.6	3.3	3.6	3.2	2.4	2.8	2.4	3	2.9	3.6	3.6	3	3.4	2.4	3.4	3.23333
447	1	6	3.2	3.2	3	3.4	1.6	3.2	2.93333	3.4	3	3	3.4	1.4	3	2.86667	3.4	3	3.2	3.6	1.4	3.6	3.03333
448	2	6	3.8	3.4	3.8	3.4	4	4.4	3.8	4.4	3.4	4.2	4.2	3.8	4.4	4.06667	4	4	3.8	4.4	4.2	4.6	4.16667
449	2	6	4.2	2	4.4	3.2	1.4	4.2	3.23333	4	3.6	3.2	3.4	2.2	4.2	3.43333	4.2	2	4.4	3.2	1.2	4.6	3.26667
450	2	6	4.4	3.8	3.4	5	2.8	4	3.9	3.6	5	3.6	5	3.8	4.6	4.26667	4.4	4.2	3.8	5	3.6	5	4.33333
451	2	6	4.2	2.2	3.4	4.6	2.6	3	3.33333	3.8	3	2.4	3.6	2	1.4	2.7	3.2	2.8	3.4	3.8	2.8	2	3
452	1	6	3.4	3.2	4.2	3.2	2.2	4.2	3.4	3.6	3.8	3.6	3.2	4.4	4	3.76667	3	3.4	3.4	4	1.8	3.4	3.16667
453	1	6	4.6	4	4.2	4.8	3.2	5	4.3	4.4	5	4	4.8	4.2	4.2	4.43333	5	3.4	4.2	4.4	4	5	4.33333
454	2	6	4	2.8	3	3.8	3.2	3.4	3.36667	4	4	2.2	4.6	3.4	4.4	3.76667	4.4	3.4	4.2	3.4	4	4	3.9
455	2	6	4	4	3.8	3.4	3	4.6	3.8	4.4	3.4	4.2	4	4.2	3.6	3.96667	4.2	4.6	4	3.6	3.4	4.2	4
456	2	6	2.8	3.8	3.2	3.6	3	3.4	3.3	4.2	4.2	3.2	4.2	3	4.2	3.83333	4.2	4.2	4	4.2	4	3.6	4.03333
457	2	6	3.2	2.4	2.4	4	2	3.8	2.96667	4.4	3.8	2.8	4.2	3	3.4	3.6	3.6	2.6	3	3.2	2.4	3	2.96667
